# Supplementary material for: Nurses’ Experiences of Providing Dysphagia Services Through the Internet+Nursing Service Care Model: Qualitative Study
Source: J Med Internet Res. 2025 Jun 30;27:e67572. doi: 10.2196/67572 (PMC12234399; doi:10.2196/67572)
Supplement: Checklist 1 [file jmir-v27-e67572-s001.xlsx]

## Sheet: Sheet1
No	Item	Guide Questions/Description	Reported on Page No.
Domain 1: Research team and reflexivity
Personal Characteristics
1	Interviewer/facilitator	Which author/s conducted the interview or focus group?	5
2	Credentials	What were the researcher’s credentials? E.g. PhD, MD	5
3	Occupation	What was their occupation at the time of the study?	5
4	Gender	Was the researcher male or female?	5
5	Experience and training	What experience or training did the researcher have?	5
Relationship with participants
6	Relationship established	Was a relationship established prior to study commencement?	4
7	Participant knowledge of the interviewer	What did the participants know about the researcher? e.g. personal goals, reasons for doing the research	4
8	Interviewer characteristics	What characteristics were reported about the interviewer/facilitator? e.g. Bias, assumptions, reasons and interests in the research topic	5
Domain 2: study design
Theoretical framework
9	Methodological orientation and Theory	What methodological orientation was stated to underpin the study? e.g. grounded theory, discourse analysis, ethnography, phenomenology, content analysis	5
Participant selection
10	Sampling	How were participants selected? e.g. purposive, convenience, consecutive, snowball	4
11	Method of approach	How were participants approached? e.g. face-to-face, telephone, mail, email	5
12	Sample size	How many participants were in the study?	5,6
13	Non-participation	How many people refused to participate or dropped out? Reasons?	5
Setting
14	Setting of data collection	Where was the data collected? e.g. home, clinic, workplace	5
15	Presence of non-participants	Was anyone else present besides the participants and researchers?	5
16	Description of sample	What are the important characteristics of the sample? e.g. demographic data, date	4
Data collection
17	Interview guide	Were questions, prompts, guides provided by the authors? Was it pilot tested?	4,5
18	Repeat interviews	Were repeat interviews carried out? If yes, how many?	5
19	Audio/visual recording	Did the research use audio or visual recording to collect the data?	5
20	Field notes	Were field notes made during and/or after the interview or focus group?	5
21	Duration	What was the duration of the interviews or focus group?	5
22	Data saturation	Was data saturation discussed?	5
23	Transcripts returned	Were transcripts returned to participants for comment and/or correction?	5
Domain 3: analysis and findings
Data analysis
24	Number of data coders	How many data coders coded the data?	6
25	Description of the coding tree	Did authors provide a description of the coding tree?	6-7
26	Derivation of themes	Were themes identified in advance or derived from the data?	5-6
27	Software	What software, if applicable, was used to manage the data?	6
28	Participant checking	Did participants provide feedback on the findings?	6
Reporting
29	Quotations presented	Were participant quotations presented to illustrate the themes/findings? Was each quotation identified? e.g. participant number	8-12
30	Data and findings consistent	Was there consistency between the data presented and the findings?	8-12
31	Clarity of major themes	Were major themes clearly presented in the findings?	8-12
32	Clarity of minor themes	Is there a description of diverse cases or discussion of minor themes?	8-12
